# Supplementary material for: Differential effects of selective frankincense (Ru Xiang) essential oil versus non-selective sandalwood (Tan Xiang) essential oil on cultured bladder cancer cells: a microarray and bioinformatics study
Source: Chin Med. 2014 Jul 2;9:18. doi: 10.1186/1749-8546-9-18 (PMC4086286; doi:10.1186/1749-8546-9-18)
Supplement: Additional file 1: Table S1 — Genes that are regulated by frankincense and sandalwood essential oils in J82 cells. [file 1749-8546-9-18-S1.xls]

## Sheet: Frankincense 139 genes
Commonly affected genes in Frankincense and Sandalwood treatment
PROBE_ID	ENTREZ_GENE_ID	ILMN_GENE	SYNONYMS	DEFINITION
ILMN_2198515	57561	ARRDC3	TLIMP; KIAA1376	Homo sapiens arrestin domain containing 3 (ARRDC3), mRNA.
ILMN_2374865	467	ATF3		Homo sapiens activating transcription factor 3 (ATF3), transcript variant 4, mRNA.
ILMN_1703123	64651	AXUD1	TAIP-3; DKFZp566F164; URAX1	Homo sapiens AXIN1 up-regulated 1 (AXUD1), mRNA.
ILMN_1768534	8553	BHLHB2	DEC1; STRA13; Stra14; SHARP-2	Homo sapiens basic helix-loop-helix domain containing, class B, 2 (BHLHB2), mRNA.
ILMN_1784602	1026	CDKN1A	P21; MDA-6; SDI1; p21CIP1; CIP1; CDKN1; WAF1; CAP20	Homo sapiens cyclin-dependent kinase inhibitor 1A (p21, Cip1) (CDKN1A), transcript variant 2, mRNA.
ILMN_1689400	1195	CLK1	STY; CLK; CLK/STY	Homo sapiens CDC-like kinase 1 (CLK1), transcript variant 2, mRNA.
ILMN_1682636	2920	CXCL2	MGSA beta; SCYB2; GROb; MIP-2a; CINC-2a; MIP2; MGSA-b; GRO2; MIP2A	Homo sapiens chemokine (C-X-C motif) ligand 2 (CXCL2), mRNA.
ILMN_1676984	1649	DDIT3	MGC4154; CEBPZ; CHOP10; CHOP; GADD153	Homo sapiens DNA-damage-inducible transcript 3 (DDIT3), mRNA.
ILMN_1661599	54541	DDIT4	RTP801; Dig2; REDD1; FLJ20500; RP11-442H21.1; REDD-1	Homo sapiens DNA-damage-inducible transcript 4 (DDIT4), mRNA.
ILMN_1781285	1843	DUSP1	HVH1; MKP1; MKP-1; PTPN10; CL100	Homo sapiens dual specificity phosphatase 1 (DUSP1), mRNA.
ILMN_2401873	11221	DUSP10	MKP-5; MKP5	Homo sapiens dual specificity phosphatase 10 (DUSP10), transcript variant 3, mRNA.
ILMN_1656501	1847	DUSP5	HVH3; DUSP	Homo sapiens dual specificity phosphatase 5 (DUSP5), mRNA.
ILMN_1762899	1958	EGR1	G0S30; AT225; TIS8; ZNF225; NGFI-A; KROX-24; ZIF-268	Homo sapiens early growth response 1 (EGR1), mRNA.
ILMN_1751607	2354	FOSB	GOS3; MGC42291; GOSB; DKFZp686C0818; G0S3	Homo sapiens FBJ murine osteosarcoma viral oncogene homolog B (FOSB), mRNA.
ILMN_1710284	3280	HES1	HRY; HES-1; HHL; FLJ20408	Homo sapiens hairy and enhancer of split 1, (Drosophila) (HES1), mRNA.
ILMN_1792689	8334	HIST1H2AC	dJ221C16.4; H2AFL; H2A/l; MGC99519	Homo sapiens histone cluster 1, H2ac (HIST1H2AC), mRNA.
ILMN_1756022	8336	HIST1H2AM	H2AFN; H2A.1; dJ193B12.1; H2A/n	Homo sapiens histone cluster 1, H2am (HIST1H2AM), mRNA.
ILMN_1779373	8343	HIST1H2BF	H2B/g; H2BFG	Homo sapiens histone cluster 1, H2bf (HIST1H2BF), mRNA.
ILMN_1751120	8365	HIST1H4H	H4FH; H4/h	Homo sapiens histone cluster 1, H4h (HIST1H4H), mRNA.
ILMN_2144426	8337	HIST2H2AA3	H2a-615; H2A; H2AFO; HIST2H2AA; H2A/q; H2A/O; H2A.2	Homo sapiens histone cluster 2, H2aa3 (HIST2H2AA3), mRNA.
ILMN_1768973	8338	HIST2H2AC	H2AFQ; MGC74460; H2A; H2A/q; H2A-GL101	Homo sapiens histone cluster 2, H2ac (HIST2H2AC), mRNA.
ILMN_1664861	3397	ID1	ID	Homo sapiens inhibitor of DNA binding 1, dominant negative helix-loop-helix protein (ID1), transcript variant 2, mRNA.
ILMN_1658483	3552	IL1A	IL1F1; IL1-ALPHA; IL1; IL-1A	Homo sapiens interleukin 1, alpha (IL1A), mRNA.
ILMN_1699651	3569	IL6	HSF; HGF; IL-6; BSF2; IFNB2	Homo sapiens interleukin 6 (interferon, beta 2) (IL6), mRNA.
ILMN_1797861	3572	IL6ST	GP130; CD130; IL6R-beta; CDw130; GP130-RAPS	Homo sapiens interleukin 6 signal transducer (gp130, oncostatin M receptor) (IL6ST), transcript variant 1, mRNA.
ILMN_2184373	3576	IL8	GCP-1; MDNCF; NAP1; CXCL8; AMCF-I; TSG-1; NAP-1; LYNAP; MONAP; SCYB8; GCP1; LUCT; LECT; K60; 3-10C; b-ENAP; NAF	Homo sapiens interleukin 8 (IL8), mRNA.
ILMN_1745964	3656	IRAK2	IRAK-2	Homo sapiens interleukin-1 receptor-associated kinase 2 (IRAK2), mRNA.
ILMN_1806023	3725	JUN	AP1; c-Jun	Homo sapiens jun oncogene (JUN), mRNA.
ILMN_2086077	3726	JUNB		Homo sapiens jun B proto-oncogene (JUNB), mRNA.
ILMN_2411897	7071	KLF10	TIEG; EGRA; TIEG1	Homo sapiens Kruppel-like factor 10 (KLF10), transcript variant 1, mRNA.
ILMN_1735930	10365	KLF2	LKLF	Homo sapiens Kruppel-like factor 2 (lung) (KLF2), mRNA.
ILMN_2137789	9314	KLF4	GKLF; EZF	Homo sapiens Kruppel-like factor 4 (gut) (KLF4), mRNA.
ILMN_1737406	1316	KLF6	GBF; ST12; ZF9; CPBP; BCD1; DKFZp686N0199; PAC1; COPEB	Homo sapiens Kruppel-like factor 6 (KLF6), transcript variant 1, mRNA.
ILMN_1735014	1316	KLF6	GBF; ZF9; ST12; CPBP; BCD1; PAC1; DKFZp686N0199; COPEB	Homo sapiens Kruppel-like factor 6 (KLF6), transcript variant 2, mRNA.
ILMN_1691333	126295	LOC126295	ZNF424	Homo sapiens zinc finger protein 57 (ZNF57), mRNA.
ILMN_2110908	4609	MYC	c-Myc	Homo sapiens v-myc myelocytomatosis viral oncogene homolog (avian) (MYC), mRNA.
ILMN_2261076	4739	NEDD9	dJ761I2.1; dJ49G10.2; CAS-L; HEF1; CASL	Homo sapiens neural precursor cell expressed, developmentally down-regulated 9 (NEDD9), transcript variant 1, mRNA.
ILMN_1674811	8638	OASL	p59OASL; TRIP14	Homo sapiens 2'-5'-oligoadenylate synthetase-like (OASL), transcript variant 1, mRNA.
ILMN_1687978	22822	PHLDA1	PHRIP; TDAG51; DT1P1B11	Homo sapiens pleckstrin homology-like domain, family A, member 1 (PHLDA1), mRNA.
ILMN_1815023	5292	PIM1	PIM	Homo sapiens pim-1 oncogene (PIM1), mRNA.
ILMN_2197365	5997	RGS2	G0S8	Homo sapiens regulator of G-protein signalling 2, 24kDa (RGS2), mRNA.
ILMN_2074860	125050	RN7SK	7SK	Homo sapiens RNA, 7SK, nuclear (RN7SK) on chromosome 6.
ILMN_1759513	390	RND3	RhoE; Rho8; memB; ARHE	Homo sapiens Rho family GTPase 3 (RND3), mRNA.
ILMN_1753342	6303	SAT	KFSD; SSAT-1; DC21; SSAT; SAT	Homo sapiens spermidine/spermine N1-acetyltransferase 1 (SAT1), mRNA.
ILMN_1702487	6446	SGK	SGK1	Homo sapiens serum/glucocorticoid regulated kinase (SGK), mRNA.
ILMN_1717639	150094	SNF1LK	MSK; SIK	Homo sapiens SNF1-like kinase (SNF1LK), mRNA.
ILMN_1702691	7128	TNFAIP3	A20; MGC138687; OTUD7C; TNFA1P2; MGC104522; MGC138688	Homo sapiens tumor necrosis factor, alpha-induced protein 3 (TNFAIP3), mRNA.
ILMN_1803811	10221	TRIB1	SKIP1; GIG2; C8FW	Homo sapiens tribbles homolog 1 (Drosophila) (TRIB1), mRNA.
ILMN_1692177	8848	TSC22D1	TSC22; RP11-269C23.2; DKFZp686O19206; TGFB1I4; MGC17597	Homo sapiens TSC22 domain family, member 1 (TSC22D1), transcript variant 2, mRNA.
ILMN_1672295	80149	ZC3H12A	MCPIP; FLJ23231; dJ423B22.1; RP3-423B22.1	Homo sapiens zinc finger CCCH-type containing 12A (ZC3H12A), mRNA.
ILMN_1720829	7538	ZFP36	NUP475; GOS24; TIS11; TTP; G0S24; RNF162A	Homo sapiens zinc finger protein 36, C3H type, homolog (mouse) (ZFP36), mRNA.
Genes uniquely affected in Frankincense oil treatment
PROBE_ID	ENTREZ_GENE_ID	ILMN_GENE	SYNONYMS	DEFINITION
ILMN_1677814	8714	ABCC3	cMOAT2; MRP3; MLP2; ABC31; MOAT-D; EST90757	Homo sapiens ATP-binding cassette, sub-family C (CFTR/MRP), member 3 (ABCC3), transcript variant MRP3A, mRNA.
ILMN_1657870	27	ABL2	ABLL; ARG	Homo sapiens v-abl Abelson murine leukemia viral oncogene homolog 2 (arg, Abelson-related gene) (ABL2), transcript variant a, mRNA.
ILMN_2162799	196	AHR		Homo sapiens aryl hydrocarbon receptor (AHR), mRNA.
ILMN_1776181	330	BIRC3	RNF49; MALT2; HAIP1; MIHC; API2; HIAP1; AIP1; CIAP2	Homo sapiens baculoviral IAP repeat-containing 3 (BIRC3), transcript variant 1, mRNA.
ILMN_1773066	55602	CARF	FLJ20036; CARF	Homo sapiens CDKN2A interacting protein (CDKN2AIP), mRNA.
ILMN_2094776	57018	CCNL1	ania-6a; PRO1073; BM-001	Homo sapiens cyclin L1 (CCNL1), mRNA.
ILMN_1658579	80279	CDK5RAP3	MST016; HSF-27; IC53; C53; OK/SW-cl.114	Homo sapiens CDK5 regulatory subunit associated protein 3 (CDK5RAP3), transcript variant 1, mRNA.
ILMN_1782050	1052	CEBPD	NF-IL6-beta; C/EBP-delta; CELF; CRP3	Homo sapiens CCAAT/enhancer binding protein (C/EBP), delta (CEBPD), mRNA.
ILMN_1741594	1185	CLCN6	KIAA0046; CLC-6	Homo sapiens chloride channel 6 (CLCN6), transcript variant ClC-6d, mRNA.
ILMN_1738075	80790	CMIP	KIAA1694	Homo sapiens c-Maf-inducing protein (CMIP), transcript variant Tc-mip, mRNA.
ILMN_1724994	1284	COL4A2	FLJ22259	Homo sapiens collagen, type IV, alpha 2 (COL4A2), mRNA.
ILMN_1751161	1294	COL7A1	EBR1; EBD1; EBDCT	Homo sapiens collagen, type VII, alpha 1 (epidermolysis bullosa, dystrophic, dominant and recessive) (COL7A1), mRNA.
ILMN_1809496	26958	COPG2	FLJ11781; 2-COP	Homo sapiens coatomer protein complex, subunit gamma 2 (COPG2), mRNA.
ILMN_1806951	1479	CSTF3	MGC75122; MGC43001; MGC117398; CSTF-77	Homo sapiens cleavage stimulation factor, 3' pre-RNA, subunit 3, 77kDa (CSTF3), transcript variant 3, mRNA.
ILMN_2345908	1663	DDX11	MGC133249; CHL1; KRG2; MGC9335; CHLR1	Homo sapiens DEAD/H (Asp-Glu-Ala-Asp/His) box polypeptide 11 (CHL1-like helicase homolog, S. cerevisiae) (DDX11), transcript variant 1, mRNA.
ILMN_1776998	55466	DNAJA4	PRO1472; MSTP104; MST104	Homo sapiens DnaJ (Hsp40) homolog, subfamily A, member 4 (DNAJA4), mRNA.
ILMN_1775304	3337	DNAJB1	Hsp40; HSPF1; Hdj1	Homo sapiens DnaJ (Hsp40) homolog, subfamily B, member 1 (DNAJB1), mRNA.
ILMN_2222317	11080	DNAJB4	DjB4; DNAJW; HLJ1	Homo sapiens DnaJ (Hsp40) homolog, subfamily B, member 4 (DNAJB4), mRNA.
ILMN_1712959	1844	DUSP2	PAC1; PAC-1	Homo sapiens dual specificity phosphatase 2 (DUSP2), mRNA.
ILMN_1780302	1778	DYNC1H1	HL-3; DYHC; Dnchc1; DNCL; p22; DHC1a; DNECL; DNCH1; KIAA0325; DHC1	Homo sapiens dynein, cytoplasmic 1, heavy chain 1 (DYNC1H1), mRNA.
ILMN_1743194	8411	EEA1	ZFYVE2	Homo sapiens early endosome antigen 1, 162kD (EEA1), mRNA.
ILMN_2214910	2050	EPHB4	TYRO11; MYK1; HTK	Homo sapiens EPH receptor B4 (EPHB4), mRNA.
ILMN_1713266	54855	FAM46C	FLJ20202	Homo sapiens family with sequence similarity 46, member C (FAM46C), mRNA.
ILMN_1717063	26268	FBXO9	dJ341E18.2; DKFZp434C0118; KIAA0936; FBX9; NY-REN-57; VCIA1	Homo sapiens F-box protein 9 (FBXO9), transcript variant 2, mRNA.
ILMN_1692698	79805	FLJ12505	RP11-275G3.1; FLJ12505	Homo sapiens vasohibin 2 (VASH2), mRNA.
ILMN_1791820	79724	FLJ23436		Homo sapiens hypothetical protein FLJ23436 (FLJ23436), mRNA.
ILMN_1669523	2353	FOS	c-fos	Homo sapiens v-fos FBJ murine osteosarcoma viral oncogene homolog (FOS), mRNA.
ILMN_1778240	54438	GFOD1		Homo sapiens glucose-fructose oxidoreductase domain containing 1 (GFOD1), mRNA.
ILMN_2103547	440270	GOLGA8B	KIAA0855; GOLGA5	Homo sapiens golgi autoantigen, golgin subfamily a, 8B (GOLGA8B), mRNA.
ILMN_1758623	3017	HIST1H2BD	H2B.1B; HIRIP2; MGC90432; dJ221C16.6; H2B/b; H2BFB	Homo sapiens histone cluster 1, H2bd (HIST1H2BD), transcript variant 2, mRNA.
ILMN_1721127	8351	HIST1H3D	H3/b; H3FB	Homo sapiens histone cluster 1, H3d (HIST1H3D), mRNA.
ILMN_1681542	8367	HIST1H4E	H4FJ; H4/j	Homo sapiens histone cluster 1, H4e (HIST1H4E), mRNA.
ILMN_2115340	8370	HIST2H4A	H4FN; H4F2; H4/n; HIST2H4; FO108; H4	Homo sapiens histone cluster 2, H4a (HIST2H4A), mRNA.
ILMN_1660436	3304	HSPA1B	HSP70-2; HSPA1A	Homo sapiens heat shock 70kDa protein 1B (HSPA1B), mRNA.
ILMN_1721833	51278	IER5	SBBI48	Homo sapiens immediate early response 5 (IER5), mRNA.
ILMN_1686989	3638	INSIG1	CL-6; MGC1405	Homo sapiens insulin induced gene 1 (INSIG1), transcript variant 2, mRNA.
ILMN_2063114	79101	JOSD3	MGC5306	Homo sapiens Josephin domain containing 3 (JOSD3), mRNA.
ILMN_1701111	56261	KIAA1434	RP5-1022P6.2; MGC26147; FLJ11085	Homo sapiens hypothetical protein KIAA1434 (KIAA1434), mRNA.
ILMN_1742781	55243	KIRREL	MGC129542; FLJ10845; MGC129543; NEPH1	Homo sapiens kin of IRRE like (Drosophila) (KIRREL), mRNA.
ILMN_1666845	3872	KRT17	PCHC1; K17; PC2; PC	Homo sapiens keratin 17 (KRT17), mRNA.
ILMN_1773567	3911	LAMA5	KIAA1907	Homo sapiens laminin, alpha 5 (LAMA5), mRNA.
ILMN_1698185	197336	LOC197336		Homo sapiens similar to RIKEN cDNA 3230401M21 [Mus musculus] (LOC197336), mRNA.
ILMN_2072598	401357	LOC401357		Homo sapiens hypothetical LOC401357 (LOC401357), mRNA.
ILMN_1654099	9860	LRIG2	KIAA0806; DKFZp451C181	Homo sapiens leucine-rich repeats and immunoglobulin-like domains 2 (LRIG2), mRNA.
ILMN_1718633	91355	LRP5L	DKFZp434O0213	Homo sapiens low density lipoprotein receptor-related protein 5-like (LRP5L), mRNA.
ILMN_1734702	79694	MANEA	FLJ12838; hEndo; DKFZp686D20120	Homo sapiens mannosidase, endo-alpha (MANEA), mRNA.
ILMN_1757106	10299	MARCH6	RNF176; MARCH-VI; TEB4; KIAA0597	Homo sapiens membrane-associated ring finger (C3HC4) 6 (MARCH6), mRNA.
ILMN_2214678	4084	MXD1	MGC104659; MAD; MAD1	Homo sapiens MAX dimerization protein 1 (MXD1), mRNA.
ILMN_2115490	400818	NBPF20		Homo sapiens neuroblastoma breakpoint family, member 20 (NBPF20), mRNA.
ILMN_1807283	3340	NDST1	HSST; NST1	Homo sapiens N-deacetylase/N-sulfotransferase (heparan glucosaminyl) 1 (NDST1), mRNA.
ILMN_1780291	10725	NFAT5	NFATL1; OREBP; TONEBP; NF-AT5; KIAA0827; NFATZ	Homo sapiens nuclear factor of activated T-cells 5, tonicity-responsive (NFAT5), transcript variant 2, mRNA.
ILMN_1797594	10725	NFAT5	NFATL1; OREBP; TONEBP; NF-AT5; KIAA0827; NFATZ	Homo sapiens nuclear factor of activated T-cells 5, tonicity-responsive (NFAT5), transcript variant 5, mRNA.
ILMN_1781383	4796	NFKBIL2	FLJ40087; IKBR	Homo sapiens nuclear factor of kappa light polypeptide gene enhancer in B-cells inhibitor-like 2 (NFKBIL2), mRNA.
ILMN_1719695	64332	NFKBIZ	MAIL; INAP; FLJ34463; IKBZ; FLJ30225	Homo sapiens nuclear factor of kappa light polypeptide gene enhancer in B-cells inhibitor, zeta (NFKBIZ), transcript variant 2, mRNA.
ILMN_1770537	27018	NGFRAP1	HGR74; NADE; Bex; BEX3; DXS6984E	Homo sapiens nerve growth factor receptor (TNFRSF16) associated protein 1 (NGFRAP1), transcript variant 3, mRNA.
ILMN_2094952	81788	NUAK2	DKFZp686F01113; DKFZP434J037; SNARK; FLJ90349	Homo sapiens NUAK family, SNF1-like kinase, 2 (NUAK2), mRNA.
ILMN_2349444	318	NUDT2	APAH1; MGC10404	Homo sapiens nudix (nucleoside diphosphate linked moiety X)-type motif 2 (NUDT2), transcript variant 3, mRNA.
ILMN_1791483	5144	PDE4D	HSPDE4D; STRK1; DPDE3; PDE4DN2	Homo sapiens phosphodiesterase 4D, cAMP-specific (phosphodiesterase E3 dunce homolog, Drosophila) (PDE4D), mRNA.
ILMN_1684982	5166	PDK4		Homo sapiens pyruvate dehydrogenase kinase, isozyme 4 (PDK4), mRNA.
ILMN_2179873	80012	PHC3	FLJ12729; HPH3; EDR3; DKFZp313K1221; FLJ12967; MGC88144	Homo sapiens polyhomeotic homolog 3 (Drosophila) (PHC3), mRNA.
ILMN_1768754	29990	PILRB	FDFACT2; FDFACT1	Homo sapiens paired immunoglobin-like type 2 receptor beta (PILRB), transcript variant 2, mRNA.
ILMN_1697629	8681	PLA2G4B	cPLA2-beta; HsT16992	Homo sapiens phospholipase A2, group IVB (cytosolic) (PLA2G4B), mRNA.
ILMN_1744268	5339	PLEC1	EBS1; HD1; PLTN; EBSO; PCN; PLEC1b	Homo sapiens plectin 1, intermediate filament binding protein 500kDa (PLEC1), transcript variant 11, mRNA.
ILMN_1728199	5426	POLE	DKFZp434F222; FLJ21434; POLE1	Homo sapiens polymerase (DNA directed), epsilon (POLE), mRNA.
ILMN_2253648	5591	PRKDC	XRCC7; p350; DNPK1; HYRC1; HYRC; DNAPK	Homo sapiens protein kinase, DNA-activated, catalytic polypeptide (PRKDC), transcript variant 1, mRNA.
ILMN_1691143	22931	RAB18	RAB18LI1	Homo sapiens RAB18, member RAS oncogene family (RAB18), mRNA.
ILMN_1653412	84839	RAXL1	QRX; MGC15631; ARMD6; CORD11	Homo sapiens retina and anterior neural fold homeobox like 1 (RAXL1), mRNA.
ILMN_1738420	199953	RP13-15M17.2		Homo sapiens hypothetical protein LOC199953 (RP13-15M17.2), mRNA.
ILMN_2268381	6238	RRBP1	DKFZp586A1420; MGC157721; ES130; FLJ36146; MGC157720; ES/130; hES	Homo sapiens ribosome binding protein 1 homolog 180kDa (dog) (RRBP1), transcript variant 1, mRNA.
ILMN_1656927	9037	SEMA5A	semF; SEMAF	Homo sapiens sema domain, seven thrombospondin repeats (type 1 and type 1-like), transmembrane domain (TM) and short cytoplasmic domain, (semaphorin) 5A (SEMA5A), mRNA.
ILMN_1679011	6559	SLC12A3	NCCT; TSC	Homo sapiens solute carrier family 12 (sodium/chloride transporters), member 3 (SLC12A3), mRNA.
ILMN_1775708	6515	SLC2A3	GLUT3; FLJ90380	Homo sapiens solute carrier family 2 (facilitated glucose transporter), member 3 (SLC2A3), mRNA.
ILMN_2160160	26813	SNORD36C	RNU36C; U36c	Homo sapiens small nucleolar RNA, C/D box 36C (SNORD36C) on chromosome 9.
ILMN_2157020	26801	SNORD48	U48; RNU48	Homo sapiens small nucleolar RNA, C/D box 48 (SNORD48) on chromosome 6.
ILMN_2209515	26793	SNORD56	RNU56; U56	Homo sapiens small nucleolar RNA, C/D box 56 (SNORD56) on chromosome 20.
ILMN_1661335	6711	SPTBN1	SPTB2	Homo sapiens spectrin, beta, non-erythrocytic 1 (SPTBN1), transcript variant 1, mRNA.
ILMN_1759250	6891	TAP2	APT2; RING11; PSF2; ABC18; ABCB3; D6S217E	Homo sapiens transporter 2, ATP-binding cassette, sub-family B (MDR/TAP) (TAP2), transcript variant 2, mRNA.
ILMN_2067607	54664	TMEM106B	FLJ11273; MGC33727	Homo sapiens transmembrane protein 106B (TMEM106B), mRNA.
ILMN_1684346	126282	TNFAIP8L1	MGC17791	Homo sapiens tumor necrosis factor, alpha-induced protein 8-like 1 (TNFAIP8L1), mRNA.
ILMN_2089875	7292	TNFSF4	TXGP1; OX4OL; CD252; CD134L; OX-40L; GP34	Homo sapiens tumor necrosis factor (ligand) superfamily, member 4 (tax-transcriptionally activated glycoprotein 1, 34kDa) (TNFSF4), mRNA.
ILMN_2278152	7168	TPM1	TPM1-alpha; HTM-alpha; TPM1-kappa; TMSA; C15orf13	Homo sapiens tropomyosin 1 (alpha) (TPM1), transcript variant 6, mRNA.
ILMN_1766803	85378	TUBGCP6	GCP6	Homo sapiens tubulin, gamma complex associated protein 6 (TUBGCP6), mRNA.
ILMN_1652413	90226	UCN2	SRP; URP; UCN-II; UCNI	Homo sapiens urocortin 2 (UCN2), mRNA.
ILMN_2096012	127933	UHMK1	Kist; KIS	Homo sapiens U2AF homology motif (UHM) kinase 1 (UHMK1), mRNA.
ILMN_1694671	90637	ZFAND2A	AIRAP	Homo sapiens zinc finger, AN1-type domain 2A (ZFAND2A), mRNA.
ILMN_1703053	80829	ZFP91	PZF; FKSG11; ZNF757	Homo sapiens zinc finger protein 91 homolog (mouse) (ZFP91), transcript variant 2, mRNA.
ILMN_1721629	55279	ZNF654	FLJ10997; FLJ21142	Homo sapiens zinc finger protein 654 (ZNF654), mRNA.
ILMN_1744471	55279	ZNF654	FLJ10997; FLJ21142	Homo sapiens zinc finger protein 654 (ZNF654), mRNA.

## Sheet: Sandalwood 206 genes
Commonly affected genes in Frankincense and Sandalwood treatment
PROBE_ID	ENTREZ_GENE_ID	ILMN_GENE	SYNONYMS	DEFINITION
ILMN_2198515	57561	ARRDC3	TLIMP; KIAA1376	Homo sapiens arrestin domain containing 3 (ARRDC3), mRNA.
ILMN_2374865	467	ATF3		Homo sapiens activating transcription factor 3 (ATF3), transcript variant 4, mRNA.
ILMN_1703123	64651	AXUD1	TAIP-3; DKFZp566F164; URAX1	Homo sapiens AXIN1 up-regulated 1 (AXUD1), mRNA.
ILMN_1768534	8553	BHLHB2	DEC1; STRA13; Stra14; SHARP-2	Homo sapiens basic helix-loop-helix domain containing, class B, 2 (BHLHB2), mRNA.
ILMN_1784602	1026	CDKN1A	P21; MDA-6; SDI1; p21CIP1; CIP1; CDKN1; WAF1; CAP20	Homo sapiens cyclin-dependent kinase inhibitor 1A (p21, Cip1) (CDKN1A), transcript variant 2, mRNA.
ILMN_1689400	1195	CLK1	STY; CLK; CLK/STY	Homo sapiens CDC-like kinase 1 (CLK1), transcript variant 2, mRNA.
ILMN_1682636	2920	CXCL2	MGSA beta; SCYB2; GROb; MIP-2a; CINC-2a; MIP2; MGSA-b; GRO2; MIP2A	Homo sapiens chemokine (C-X-C motif) ligand 2 (CXCL2), mRNA.
ILMN_1676984	1649	DDIT3	MGC4154; CEBPZ; CHOP10; CHOP; GADD153	Homo sapiens DNA-damage-inducible transcript 3 (DDIT3), mRNA.
ILMN_1661599	54541	DDIT4	RTP801; Dig2; REDD1; FLJ20500; RP11-442H21.1; REDD-1	Homo sapiens DNA-damage-inducible transcript 4 (DDIT4), mRNA.
ILMN_1781285	1843	DUSP1	HVH1; MKP1; MKP-1; PTPN10; CL100	Homo sapiens dual specificity phosphatase 1 (DUSP1), mRNA.
ILMN_2401873	11221	DUSP10	MKP-5; MKP5	Homo sapiens dual specificity phosphatase 10 (DUSP10), transcript variant 3, mRNA.
ILMN_1656501	1847	DUSP5	HVH3; DUSP	Homo sapiens dual specificity phosphatase 5 (DUSP5), mRNA.
ILMN_1762899	1958	EGR1	G0S30; AT225; TIS8; ZNF225; NGFI-A; KROX-24; ZIF-268	Homo sapiens early growth response 1 (EGR1), mRNA.
ILMN_1751607	2354	FOSB	GOS3; MGC42291; GOSB; DKFZp686C0818; G0S3	Homo sapiens FBJ murine osteosarcoma viral oncogene homolog B (FOSB), mRNA.
ILMN_1710284	3280	HES1	HRY; HES-1; HHL; FLJ20408	Homo sapiens hairy and enhancer of split 1, (Drosophila) (HES1), mRNA.
ILMN_1792689	8334	HIST1H2AC	dJ221C16.4; H2AFL; H2A/l; MGC99519	Homo sapiens histone cluster 1, H2ac (HIST1H2AC), mRNA.
ILMN_1756022	8336	HIST1H2AM	H2AFN; H2A.1; dJ193B12.1; H2A/n	Homo sapiens histone cluster 1, H2am (HIST1H2AM), mRNA.
ILMN_1779373	8343	HIST1H2BF	H2B/g; H2BFG	Homo sapiens histone cluster 1, H2bf (HIST1H2BF), mRNA.
ILMN_1751120	8365	HIST1H4H	H4FH; H4/h	Homo sapiens histone cluster 1, H4h (HIST1H4H), mRNA.
ILMN_2144426	8337	HIST2H2AA3	H2a-615; H2A; H2AFO; HIST2H2AA; H2A/q; H2A/O; H2A.2	Homo sapiens histone cluster 2, H2aa3 (HIST2H2AA3), mRNA.
ILMN_1768973	8338	HIST2H2AC	H2AFQ; MGC74460; H2A; H2A/q; H2A-GL101	Homo sapiens histone cluster 2, H2ac (HIST2H2AC), mRNA.
ILMN_1664861	3397	ID1	ID	Homo sapiens inhibitor of DNA binding 1, dominant negative helix-loop-helix protein (ID1), transcript variant 2, mRNA.
ILMN_1658483	3552	IL1A	IL1F1; IL1-ALPHA; IL1; IL-1A	Homo sapiens interleukin 1, alpha (IL1A), mRNA.
ILMN_1699651	3569	IL6	HSF; HGF; IL-6; BSF2; IFNB2	Homo sapiens interleukin 6 (interferon, beta 2) (IL6), mRNA.
ILMN_1797861	3572	IL6ST	GP130; CD130; IL6R-beta; CDw130; GP130-RAPS	Homo sapiens interleukin 6 signal transducer (gp130, oncostatin M receptor) (IL6ST), transcript variant 1, mRNA.
ILMN_2184373	3576	IL8	GCP-1; MDNCF; NAP1; CXCL8; AMCF-I; TSG-1; NAP-1; LYNAP; MONAP; SCYB8; GCP1; LUCT; LECT; K60; 3-10C; b-ENAP; NAF	Homo sapiens interleukin 8 (IL8), mRNA.
ILMN_1745964	3656	IRAK2	IRAK-2	Homo sapiens interleukin-1 receptor-associated kinase 2 (IRAK2), mRNA.
ILMN_1806023	3725	JUN	AP1; c-Jun	Homo sapiens jun oncogene (JUN), mRNA.
ILMN_2086077	3726	JUNB		Homo sapiens jun B proto-oncogene (JUNB), mRNA.
ILMN_2411897	7071	KLF10	TIEG; EGRA; TIEG1	Homo sapiens Kruppel-like factor 10 (KLF10), transcript variant 1, mRNA.
ILMN_1735930	10365	KLF2	LKLF	Homo sapiens Kruppel-like factor 2 (lung) (KLF2), mRNA.
ILMN_2137789	9314	KLF4	GKLF; EZF	Homo sapiens Kruppel-like factor 4 (gut) (KLF4), mRNA.
ILMN_1737406	1316	KLF6	GBF; ST12; ZF9; CPBP; BCD1; DKFZp686N0199; PAC1; COPEB	Homo sapiens Kruppel-like factor 6 (KLF6), transcript variant 1, mRNA.
ILMN_1735014	1316	KLF6	GBF; ZF9; ST12; CPBP; BCD1; PAC1; DKFZp686N0199; COPEB	Homo sapiens Kruppel-like factor 6 (KLF6), transcript variant 2, mRNA.
ILMN_1691333	126295	LOC126295	ZNF424	Homo sapiens zinc finger protein 57 (ZNF57), mRNA.
ILMN_2110908	4609	MYC	c-Myc	Homo sapiens v-myc myelocytomatosis viral oncogene homolog (avian) (MYC), mRNA.
ILMN_2261076	4739	NEDD9	dJ761I2.1; dJ49G10.2; CAS-L; HEF1; CASL	Homo sapiens neural precursor cell expressed, developmentally down-regulated 9 (NEDD9), transcript variant 1, mRNA.
ILMN_1674811	8638	OASL	p59OASL; TRIP14	Homo sapiens 2'-5'-oligoadenylate synthetase-like (OASL), transcript variant 1, mRNA.
ILMN_1687978	22822	PHLDA1	PHRIP; TDAG51; DT1P1B11	Homo sapiens pleckstrin homology-like domain, family A, member 1 (PHLDA1), mRNA.
ILMN_1815023	5292	PIM1	PIM	Homo sapiens pim-1 oncogene (PIM1), mRNA.
ILMN_2197365	5997	RGS2	G0S8	Homo sapiens regulator of G-protein signalling 2, 24kDa (RGS2), mRNA.
ILMN_2074860	125050	RN7SK	7SK	Homo sapiens RNA, 7SK, nuclear (RN7SK) on chromosome 6.
ILMN_1759513	390	RND3	RhoE; Rho8; memB; ARHE	Homo sapiens Rho family GTPase 3 (RND3), mRNA.
ILMN_1753342	6303	SAT	KFSD; SSAT-1; DC21; SSAT; SAT	Homo sapiens spermidine/spermine N1-acetyltransferase 1 (SAT1), mRNA.
ILMN_1702487	6446	SGK	SGK1	Homo sapiens serum/glucocorticoid regulated kinase (SGK), mRNA.
ILMN_1717639	150094	SNF1LK	MSK; SIK	Homo sapiens SNF1-like kinase (SNF1LK), mRNA.
ILMN_1702691	7128	TNFAIP3	A20; MGC138687; OTUD7C; TNFA1P2; MGC104522; MGC138688	Homo sapiens tumor necrosis factor, alpha-induced protein 3 (TNFAIP3), mRNA.
ILMN_1803811	10221	TRIB1	SKIP1; GIG2; C8FW	Homo sapiens tribbles homolog 1 (Drosophila) (TRIB1), mRNA.
ILMN_1692177	8848	TSC22D1	TSC22; RP11-269C23.2; DKFZp686O19206; TGFB1I4; MGC17597	Homo sapiens TSC22 domain family, member 1 (TSC22D1), transcript variant 2, mRNA.
ILMN_1672295	80149	ZC3H12A	MCPIP; FLJ23231; dJ423B22.1; RP3-423B22.1	Homo sapiens zinc finger CCCH-type containing 12A (ZC3H12A), mRNA.
ILMN_1720829	7538	ZFP36	NUP475; GOS24; TIS11; TTP; G0S24; RNF162A	Homo sapiens zinc finger protein 36, C3H type, homolog (mouse) (ZFP36), mRNA.
Genes uniquely affected in Sandalwood oil treatment
PROBE_ID	ENTREZ_GENE_ID	ILMN_GENE	SYNONYMS	DEFINITION
ILMN_1707727	51129	ANGPTL4	HFARP; ANGPTL2; PGAR; NL2; pp1158; PPARG; ARP4; FIAF	Homo sapiens angiopoietin-like 4 (ANGPTL4), transcript variant 1, mRNA.
ILMN_1675483	51281	ANKMY1	DKFZp686L21237; DKFZp686D20155; FLJ20499; ZMYND13	Homo sapiens ankyrin repeat and MYND domain containing 1 (ANKMY1), transcript variant 1, mRNA.
ILMN_1791186	93663	ARHGAP18	MGC126757; bA307O14.2; MGC138145; FLJ25728; MacGAP	Homo sapiens Rho GTPase activating protein 18 (ARHGAP18), mRNA.
ILMN_1664177	127002	ATXN7L2	FLJ00381; MGC46534	Homo sapiens ataxin 7-like 2 (ATXN7L2), mRNA.
ILMN_2098616	389289	AXIIR	AX2R; AXIIR	Homo sapiens chromosome 5 open reading frame 39 (C5orf39), mRNA.
ILMN_2243516	79864	C11ORF63	FLJ23554	Homo sapiens chromosome 11 open reading frame 63 (C11orf63), transcript variant 2, mRNA.
ILMN_1804396	64207	C14ORF4	IRF2BPL; KIAA1865	Homo sapiens chromosome 14 open reading frame 4 (C14orf4), mRNA.
ILMN_1786470	148304	C1ORF74	FLJ25078	Homo sapiens chromosome 1 open reading frame 74 (C1orf74), mRNA.
ILMN_1750144	51244	C3ORF19	FLJ33839	Homo sapiens chromosome 3 open reading frame 19 (C3orf19), mRNA.
ILMN_1656369	56892	C8ORF4	TC1; hTC-1; TC-1	Homo sapiens chromosome 8 open reading frame 4 (C8orf4), mRNA.
ILMN_2113738	157777	C8ORF45	FLJ25692	Homo sapiens chromosome 8 open reading frame 45 (C8orf45), mRNA.
ILMN_1701361	286343	C9ORF150	FLJ90271; HYST0841; FLJ38505; bA3L8.2; MGC46502	Homo sapiens chromosome 9 open reading frame 150 (C9orf150), mRNA.
ILMN_1694877	839	CASP6	MCH2	Homo sapiens caspase 6, apoptosis-related cysteine peptidase (CASP6), transcript variant beta, mRNA.
ILMN_1693014	1051	CEBPB	CRP2; LAP; IL6DBP; C/EBP-beta; TCF5; NF-IL6; MGC32080	Homo sapiens CCAAT/enhancer binding protein (C/EBP), beta (CEBPB), mRNA.
ILMN_1787691	163732	CITED4		Homo sapiens Cbp/p300-interacting transactivator, with Glu/Asp-rich carboxy-terminal domain, 4 (CITED4), mRNA.
ILMN_1724686	9076	CLDN1	SEMP1; ILVASC; CLD1	Homo sapiens claudin 1 (CLDN1), mRNA.
ILMN_1708486	1265	CNN2		Homo sapiens calponin 2 (CNN2), transcript variant 1, mRNA.
ILMN_1788283	23406	COTL1	CLP; FLJ43657; MGC19733	Homo sapiens coactosin-like 1 (Dictyostelium) (COTL1), mRNA.
ILMN_1758339	1477	CSTF1	CstFp50; CstF-50	Homo sapiens cleavage stimulation factor, 3' pre-RNA, subunit 1, 50kDa (CSTF1), transcript variant 1, mRNA.
ILMN_2209578	414189	CTGLF3	bA324H6.1	Homo sapiens centaurin, gamma-like family, member 3 (CTGLF3), mRNA.
ILMN_2321931	64421	DCLRE1C	SCIDA; DCLREC1C; SNM1C; FLJ36438; RS-SCID; FLJ11360; A-SCID	Homo sapiens DNA cross-link repair 1C (PSO2 homolog, S. cerevisiae) (DCLRE1C), transcript variant b, mRNA.
ILMN_1794392	1654	DDX3X	HLP2; DDX3; DBX; DDX14	Homo sapiens DEAD (Asp-Glu-Ala-Asp) box polypeptide 3, X-linked (DDX3X), transcript variant 2, mRNA.
ILMN_2168952	8562	DENR	DRP; DRP1; SMAP-3	Homo sapiens density-regulated protein (DENR), mRNA.
ILMN_1698020	10395	DLC1	FLJ21120; p122-RhoGAP; STARD12; HP; ARHGAP7	Homo sapiens deleted in liver cancer 1 (DLC1), transcript variant 3, mRNA.
ILMN_2162367	11144	DMC1	DMC1H; HsLim15; dJ199H16.1; MGC150473; MGC150472; LIM15	Homo sapiens DMC1 dosage suppressor of mck1 homolog, meiosis-specific homologous recombination (yeast) (DMC1), mRNA.
ILMN_1738578	11259	DOC1	GIP90	Homo sapiens downregulated in ovarian cancer 1 (DOC1), transcript variant 2, mRNA.
ILMN_1730906	11259	DOC1	GIP90	Homo sapiens downregulated in ovarian cancer 1 (DOC1), transcript variant 1, mRNA.
ILMN_1712112	1827	DSCR1	ADAPT78; MCIP1; DSC1; CSP1; RCN1	Homo sapiens Down syndrome critical region gene 1 (DSCR1), transcript variant 3, mRNA.
ILMN_2396020	1848	DUSP6	MKP3; PYST1	Homo sapiens dual specificity phosphatase 6 (DUSP6), transcript variant 2, mRNA.
ILMN_2117809	503632	DUXAP3		Homo sapiens double homeobox A pseudogene 3 (DUXAP3) on chromosome 10.
ILMN_2051900	126272	EID2B	EID-3; FLJ38944	Homo sapiens EP300 interacting inhibitor of differentiation 2B (EID2B), mRNA.
ILMN_1801616	2012	EMP1	EMP-1; CL-20; TMP	Homo sapiens epithelial membrane protein 1 (EMP1), mRNA.
ILMN_1779147	8507	ENC1	PIG10; NRPB; CCL28; FLJ39259; ENC-1; TP53I10; KLHL35	Homo sapiens ectodermal-neural cortex (with BTB-like domain) (ENC1), mRNA.
ILMN_1678904	2027	ENO3	MSE	Homo sapiens enolase 3 (beta, muscle) (ENO3), transcript variant 1, mRNA.
ILMN_1665510	54206	ERRFI1	GENE-33; MIG-6; RALT; MIG6	Homo sapiens ERBB receptor feedback inhibitor 1 (ERRFI1), mRNA.
ILMN_1758672	83641	FAM107B	FLJ45505; C10orf45; MGC11034; MGC90261	Homo sapiens family with sequence similarity 107, member B (FAM107B), mRNA.
ILMN_2279367	2204	FCAR	CD89	Homo sapiens Fc fragment of IgA, receptor for (FCAR), transcript variant 9, mRNA.
ILMN_1796229	2260	FGFR1	CEK; N-SAM; H5; FLT2; BFGFR; FLG; H3; KAL2; H2; CD331; H4; C-FGR	Homo sapiens fibroblast growth factor receptor 1 (fms-related tyrosine kinase 2, Pfeiffer syndrome) (FGFR1), transcript variant 8, mRNA.
ILMN_2391150	11259	FILIP1L	DOC-1; GIP90; DOC1	Homo sapiens filamin A interacting protein 1-like (FILIP1L), transcript variant 3, mRNA.
ILMN_1735004	55319	FLJ11184		Homo sapiens hypothetical protein FLJ11184 (FLJ11184), mRNA.
ILMN_1790315	79846	FLJ21062		Homo sapiens hypothetical protein FLJ21062 (FLJ21062), mRNA.
ILMN_1801572	84167	FLJ21742		Homo sapiens hypothetical protein FLJ21742 (FLJ21742), mRNA.
ILMN_1730351	400629	FLJ35767		Homo sapiens FLJ35767 protein (FLJ35767), mRNA.
ILMN_2194852	649598	FLJ46309		Homo sapiens hypothetical protein LOC649598 (FLJ46309), mRNA.
ILMN_2052208	1647	GADD45A	GADD45; DDIT1	Homo sapiens growth arrest and DNA-damage-inducible, alpha (GADD45A), mRNA.
ILMN_1718977	4616	GADD45B	MYD118; DKFZP566B133; GADD45BETA	Homo sapiens growth arrest and DNA-damage-inducible, beta (GADD45B), mRNA.
ILMN_1671039	2591	GALNT3	MGC61909; GalNAc-T3	Homo sapiens UDP-N-acetyl-alpha-D-galactosamine:polypeptide N-acetylgalactosaminyltransferase 3 (GalNAc-T3) (GALNT3), mRNA.
ILMN_2131467	2770	GNAI1	Gi	Homo sapiens guanine nucleotide binding protein (G protein), alpha inhibiting activity polypeptide 1 (GNAI1), mRNA.
ILMN_1712469	23015	GOLGA8A	GM88	Homo sapiens golgi autoantigen, golgin subfamily a, 8A (GOLGA8A), mRNA.
ILMN_2107004	2825	GPR1		Homo sapiens G protein-coupled receptor 1 (GPR1), mRNA.
ILMN_1704206	387129	GPR154	GPR154; PGR14; ASRT2; NPSR; VRR1; GPRA	Homo sapiens neuropeptide S receptor 1 (NPSR1), transcript variant 1, mRNA.
ILMN_1786034	51704	GPRC5B	RAIG2; RAIG-2	Homo sapiens G protein-coupled receptor, family C, group 5, member B (GPRC5B), mRNA.
ILMN_2235745	56850	GRIPAP1	DKFZp434P0630; MGC126593; GRASP-1; KIAA1167; MGC126595	Homo sapiens GRIP1 associated protein 1 (GRIPAP1), transcript variant 2, mRNA.
ILMN_2087646	3142	HLX1	HB24; HLX1	Homo sapiens H2.0-like homeobox (HLX), mRNA.
ILMN_1800512	3162	HMOX1	HO-1; bK286B10	Homo sapiens heme oxygenase (decycling) 1 (HMOX1), mRNA.
ILMN_2256359	55552	HSZFP36		Homo sapiens ZFP-36 for a zinc finger protein (HSZFP36), mRNA.
ILMN_2086095	3398	ID2	GIG8; MGC26389; ID2A; ID2H	Homo sapiens inhibitor of DNA binding 2, dominant negative helix-loop-helix protein (ID2), mRNA.
ILMN_1732296	3399	ID3	HEIR-1	Homo sapiens inhibitor of DNA binding 3, dominant negative helix-loop-helix protein (ID3), mRNA.
ILMN_1700584	9592	IER2	ETR101; MGC111472; MGC15265	Homo sapiens immediate early response 2 (IER2), mRNA.
ILMN_1682717	8870	IER3	IEX-1L; PRG1; IEX1; GLY96; DIF-2; IEX-1; DIF2	Homo sapiens immediate early response 3 (IER3), transcript variant long, mRNA.
ILMN_1755620	389792	IER5L	MGC70833; bA247A12.2	Homo sapiens immediate early response 5-like (IER5L), mRNA.
ILMN_2292748	84289	ING5	FLJ23842; p28ING5	Homo sapiens inhibitor of growth family, member 5 (ING5), mRNA.
ILMN_1774589	55721	IQCC	MGC120341; FLJ10547; RP4-622L5.6	Homo sapiens IQ motif containing C (IQCC), mRNA.
ILMN_1708375	3659	IRF1	MAR; IRF-1	Homo sapiens interferon regulatory factor 1 (IRF1), mRNA.
ILMN_1764970	221037	JMJD1C	DKFZp761F0118; TRIP8; FLJ14374; RP11-10C13.2; KIAA1380	Homo sapiens jumonji domain containing 1C (JMJD1C), mRNA.
ILMN_1749583	27153	KIAA1285		Homo sapiens KIAA1285 protein (KIAA1285), mRNA.
ILMN_2415979	85452	KIAA1751	RP1-140A9.6; FLJ45476	Homo sapiens KIAA1751 (KIAA1751), mRNA.
ILMN_1805192	85450	KIAA1754	bA127L20.2; RP11-127L20.4	Homo sapiens KIAA1754 (KIAA1754), mRNA.
ILMN_1659122	7071	KLF10	TIEG; EGRA; TIEG1	Homo sapiens Kruppel-like factor 10 (KLF10), transcript variant 1, mRNA.
ILMN_1770293	688	KLF5	BTEB2; CKLF; IKLF	Homo sapiens Kruppel-like factor 5 (intestinal) (KLF5), mRNA.
ILMN_1770228	3885	KRTHA4	KRTHA4; HA4; hHa4; Ha-4	Homo sapiens keratin 34 (KRT34), mRNA.
ILMN_2207505	3952	LEP	OB; OBS	Homo sapiens leptin (obesity homolog, mouse) (LEP), mRNA.
ILMN_1684789	112869	LOC112869		PREDICTED: Homo sapiens hypothetical protein BC011981 (LOC112869), mRNA.
ILMN_1672121	387856	LOC387856		PREDICTED: Homo sapiens similar to expressed sequence AI836003 (LOC387856), mRNA.
ILMN_1713803	400566	LOC400566		Homo sapiens hypothetical gene supported by AK128660 (LOC400566), mRNA.
ILMN_1664706	440686	LOC440686		Homo sapiens similar to histone H2B histone family (LOC440686), mRNA.
ILMN_1793673	90321	LOC90321		Homo sapiens hypothetical protein LOC90321 (LOC90321), mRNA.
ILMN_2219618	90586	LOC90586		Homo sapiens AOC3 pseudogene (LOC90586) on chromosome 17.
ILMN_1742789	9404	LPXN	LDPL	Homo sapiens leupaxin (LPXN), mRNA.
ILMN_1741159	1326	MAP3K8	TPL2; FLJ10486; EST; COT; c-COT; ESTF; Tpl-2	Homo sapiens mitogen-activated protein kinase kinase kinase 8 (MAP3K8), mRNA.
ILMN_1756806	4170	MCL1	MCL1L; MGC104264; MGC1839; TM; MCL1S; EAT	Homo sapiens myeloid cell leukemia sequence 1 (BCL2-related) (MCL1), transcript variant 1, mRNA.
ILMN_1685365	374928	MGC4728	ZNF419B; MGC4728; FLJ00301	Homo sapiens zinc finger protein 773 (ZNF773), mRNA.
ILMN_2350574	91663	MYADM	SB135	Homo sapiens myeloid-associated differentiation marker (MYADM), transcript variant 2, mRNA.
ILMN_1707312	4783	NFIL3	IL3BP1; NF-IL3A; E4BP4; NFIL3A	Homo sapiens nuclear factor, interleukin 3 regulated (NFIL3), mRNA.
ILMN_2075794	126205	NLRP8	CLR19.2; NALP8; PAN4; NOD16	Homo sapiens NLR family, pyrin domain containing 8 (NLRP8), mRNA.
ILMN_2047885	56127	PCDHB9	PCDH-BETA9; MGC119556; MGC119555; PCDH3H	Homo sapiens protocadherin beta 9 (PCDHB9), mRNA.
ILMN_2098446	5366	PMAIP1	NOXA; APR	Homo sapiens phorbol-12-myristate-13-acetate-induced protein 1 (PMAIP1), mRNA.
ILMN_1810864	5376	PMP22	CMT1A; GAS-3; DSS; CMT1E; MGC20769; HMSNIA; HNPP; Sp110	Homo sapiens peripheral myelin protein 22 (PMP22), transcript variant 2, mRNA.
ILMN_1659936	23645	PPP1R15A	GADD34	Homo sapiens protein phosphatase 1, regulatory (inhibitor) subunit 15A (PPP1R15A), mRNA.
ILMN_1802082	56978	PRDM8	PFM5	Homo sapiens PR domain containing 8 (PRDM8), mRNA.
ILMN_2394132	55471	PRO1853		Homo sapiens hypothetical protein PRO1853 (PRO1853), transcript variant 1, mRNA.
ILMN_1795930	5734	PTGER4	EP4R; MGC126583; EP4	Homo sapiens prostaglandin E receptor 4 (subtype EP4) (PTGER4), mRNA.
ILMN_2314169	5744	PTHLH	PTHRP; PLP; MGC14611; PTHR; HHM	Homo sapiens parathyroid hormone-like hormone (PTHLH), transcript variant 1, mRNA.
ILMN_1690114	401494	PTPLAD2	DKFZp686F01145; DKFZp686G24132	Homo sapiens protein tyrosine phosphatase-like A domain containing 2 (PTPLAD2), mRNA.
ILMN_1679051	5801	PTPRR	DKFZp781C1038; EC-PTP; PTPBR7; PTPRQ; PCPTP1; PTP-SL	Homo sapiens protein tyrosine phosphatase, receptor type, R (PTPRR), transcript variant 1, mRNA.
ILMN_1755023	10111	RAD50	RAD50-2; hRad50	Homo sapiens RAD50 homolog (S. cerevisiae) (RAD50), transcript variant 1, mRNA.
ILMN_2218648	55974	RAG1AP1	SCP; RP11-540D14.5; slv	Homo sapiens recombination activating gene 1 activating protein 1 (RAG1AP1), mRNA.
ILMN_1745282	5891	RAGE	MOK; RAGE1	Homo sapiens renal tumor antigen (RAGE), mRNA.
ILMN_1776213	285704	RGMB	FLJ90406; MGC86970; DRAGON	Homo sapiens RGM domain family, member B (RGMB), transcript variant 1, mRNA.
ILMN_1721029	121268	RHEBL1	FLJ25797; MGC34869; RHEBL1c	Homo sapiens Ras homolog enriched in brain like 1 (RHEBL1), mRNA.
ILMN_2190779	51808	RNUXA	FLJ13193; PHAX	Homo sapiens RNA U, small nuclear RNA export adaptor (phosphorylation regulated) (RNUXA), mRNA.
ILMN_1664910	3921	RPSA	LRP; LAMBR; LAMR1; 67LR; p40; 37LRP	Homo sapiens ribosomal protein SA (RPSA), transcript variant 2, mRNA.
ILMN_2186137	6236	RRAD	REM3; RAD; RAD1	Homo sapiens Ras-related associated with diabetes (RRAD), mRNA.
ILMN_1743427	57147	SCYL3	RP1-97P20.2; PACE-1; PACE1	Homo sapiens SCY1-like 3 (S. cerevisiae) (SCYL3), transcript variant 1, mRNA.
ILMN_1743402	51804	SIX4	MGC119452; MGC119453; AREC3	Homo sapiens sine oculis homeobox homolog 4 (Drosophila) (SIX4), mRNA.
ILMN_1801391	6502	SKP2	MGC1366; FBXL1; FBL1; FLB1	Homo sapiens S-phase kinase-associated protein 2 (p45) (SKP2), transcript variant 1, mRNA.
ILMN_1750092	51091	SLA/LP	SLA/LP; SLA; MGC161491	Homo sapiens Sep (O-phosphoserine) tRNA:Sec (selenocysteine) tRNA synthase (SEPSECS), transcript variant 2, mRNA.
ILMN_2067852	7779	SLC30A1	ZNT1; ZRC1	Homo sapiens solute carrier family 30 (zinc transporter), member 1 (SLC30A1), mRNA.
ILMN_2203896	4092	SMAD7	MADH8; MADH7; FLJ16482	Homo sapiens SMAD family member 7 (SMAD7), mRNA.
ILMN_2093389	6617	SNAPC1	SNAP43; PTFgamma	Homo sapiens small nuclear RNA activating complex, polypeptide 1, 43kDa (SNAPC1), mRNA.
ILMN_2378670	29907	SNX15	HSAF001435	Homo sapiens sorting nexin 15 (SNX15), transcript variant A, mRNA.
ILMN_2086105	81848	SPRY4		Homo sapiens sprouty homolog 4 (Drosophila) (SPRY4), mRNA.
ILMN_1691884	8614	STC2	STCRP; STC-2	Homo sapiens stanniocalcin 2 (STC2), mRNA.
ILMN_1758087	57551	TAOK1	MAP3K16; KIAA1361; PSK2; MARKK; FLJ14314	Homo sapiens TAO kinase 1 (TAOK1), mRNA.
ILMN_2285713	55775	TDP1	FLJ11090; MGC104252	Homo sapiens tyrosyl-DNA phosphodiesterase 1 (TDP1), transcript variant 1, mRNA.
ILMN_2175094	56165	TDRD1	FLJ21082	Homo sapiens tudor domain containing 1 (TDRD1), mRNA.
ILMN_1811029	9874	TLK1	KIAA0137; PKU-BETA	Homo sapiens tousled-like kinase 1 (TLK1), mRNA.
ILMN_2262275	10206	TRIM13	RNF77; CAR; LEU5; RFP2; DLEU5	Homo sapiens tripartite motif-containing 13 (TRIM13), transcript variant 4, mRNA.
ILMN_2183216	51567	TTRAP	EAP2; AD022; MGC111021; MGC9099; dJ30M3.3; RP1-30M3.3	Homo sapiens TRAF and TNF receptor associated protein (TTRAP), mRNA.
ILMN_1749253	51174	TUBD1	FLJ12709; TUBD	Homo sapiens tubulin, delta 1 (TUBD1), mRNA.
ILMN_1742872	10054	UBA2	ARX; UBA2; FLJ13058; HRIHFB2115	Homo sapiens SUMO1 activating enzyme subunit 2 (SAE2), mRNA.
ILMN_2408968	55293	UEVLD	ATTP; FLJ11068; UEV3	Homo sapiens UEV and lactate/malate dehyrogenase domains (UEVLD), transcript variant 1, mRNA.
ILMN_2105253	145482	ZADH1	FLJ39091; PGR-2; PGR2; DKFZp686P10120	Homo sapiens zinc binding alcohol dehydrogenase, domain containing 1 (ZADH1), mRNA.
ILMN_2361104	64393	ZMAT3	PAG608; WIG1; FLJ12296; WIG-1; MGC10613	Homo sapiens zinc finger, matrin type 3 (ZMAT3), transcript variant 2, mRNA.
ILMN_2178088	7690	ZNF131	pHZ-10	Homo sapiens zinc finger protein 131 (ZNF131), mRNA.
ILMN_2332795	7564	ZNF16	KOX9	Homo sapiens zinc finger protein 16 (ZNF16), transcript variant 1, mRNA.
ILMN_1806502	7718	ZNF165	ZSCAN7; LD65	Homo sapiens zinc finger protein 165 (ZNF165), mRNA.
ILMN_1751692	7565	ZNF17	HPF3; KOX10	Homo sapiens zinc finger protein 17 (HPF3, KOX 10) (ZNF17), mRNA.
ILMN_1675788	7728	ZNF175	OTK18	Homo sapiens zinc finger protein 175 (ZNF175), mRNA.
ILMN_1806713	7566	ZNF18	KOX11; ZKSCAN6; HDSG1; ZNF535; Zfp535	Homo sapiens zinc finger protein 18 (ZNF18), mRNA.
ILMN_1687884	7549	ZNF2	A1-5; ZNF661; Zfp661	Homo sapiens zinc finger protein 2 (ZNF2), transcript variant 1, mRNA.
ILMN_1670377	7568	ZNF20	KOX13	Homo sapiens zinc finger protein 20 (KOX 13) (ZNF20), mRNA.
ILMN_1809951	7752	ZNF200	MGC45293	Homo sapiens zinc finger protein 200 (ZNF200), transcript variant 3, mRNA.
ILMN_1815578	7766	ZNF223		Homo sapiens zinc finger protein 223 (ZNF223), mRNA.
ILMN_2103397	10780	ZNF234	HZF4; ZNF269	Homo sapiens zinc finger protein 234 (ZNF234), mRNA.
ILMN_1757230	58500	ZNF250	ZFP647; MGC111123; ZNF647; MGC9718	Homo sapiens zinc finger protein 250 (ZNF250), mRNA.
ILMN_1757408	10172	ZNF256	BMZF-3; BMZF3	Homo sapiens zinc finger protein 256 (ZNF256), mRNA.
ILMN_1731113	23099	ZNF297B	ZNF297B; ZNF-X; ZBTB22B	Homo sapiens zinc finger and BTB domain containing 43 (ZBTB43), mRNA.
ILMN_1687827	282890	ZNF311	zf31	Homo sapiens zinc finger protein 311 (ZNF311), mRNA.
ILMN_2171461	79692	ZNF322A	ZNF322; ZNF489; FLJ23393; ZNF388; bA457M11.3	Homo sapiens zinc finger protein 322A (ZNF322A), mRNA.
ILMN_1745784	25799	ZNF324	ZF5128; ZNF324A	Homo sapiens zinc finger protein 324 (ZNF324), mRNA.
ILMN_2124816	80778	ZNF34	MGC10520; KOX32	Homo sapiens zinc finger protein 34 (ZNF34), mRNA.
ILMN_1739618	79797	ZNF408	FLJ12827	Homo sapiens zinc finger protein 408 (ZNF408), mRNA.
ILMN_1767811	55659	ZNF416	FLJ20557	Homo sapiens zinc finger protein 416 (ZNF416), mRNA.
ILMN_1680693	79744	ZNF419	ZNF419A; FLJ23233	Homo sapiens zinc finger protein 419 (ZNF419), mRNA.
ILMN_1718950	163059	ZNF433	FLJ40981	Homo sapiens zinc finger protein 433 (ZNF433), mRNA.
ILMN_1663754	79973	ZNF442	FLJ14356	Homo sapiens zinc finger protein 442 (ZNF442), mRNA.
ILMN_2279834	158399	ZNF483	ZKSCAN16	Homo sapiens zinc finger protein 483 (ZNF483), transcript variant 2, mRNA.
ILMN_2346137	79230	ZNF557	MGC4054	Homo sapiens zinc finger protein 557 (ZNF557), transcript variant 2, mRNA.
ILMN_2217212	163050	ZNF564	MGC26914	Homo sapiens zinc finger protein 564 (ZNF564), mRNA.
ILMN_2212823	84765	ZNF577	MGC4400	Homo sapiens zinc finger protein 577 (ZNF577), mRNA.
ILMN_1737211	199704	ZNF585A	FLJ23765; FLJ31827	Homo sapiens zinc finger protein 585A (ZNF585A), transcript variant 2, mRNA.
ILMN_2197519	199692	ZNF627	FLJ90365	Homo sapiens zinc finger protein 627 (ZNF627), mRNA.
ILMN_2137066	7553	ZNF7	HF.16; KOX4; zf30; FLJ38706	Homo sapiens zinc finger protein 7 (ZNF7), mRNA.
ILMN_1757742	54764	ZRANB1	DKFZp762P2216; TRABID	Homo sapiens zinc finger, RAN-binding domain containing 1 (ZRANB1), mRNA.
